# Supplementary material for: Ring Protonation Regulates the Homogeneous Electrocatalytic Oxygen Reduction Reaction Mediated by Manganese Phthalocyanine
Source: J Am Chem Soc. 2025 Nov 21;147(49):45221–9. doi: 10.1021/jacs.5c14858 (PMC12703747; doi:10.1021/jacs.5c14858)
Supplement: Supplementary file 2 [file ja5c14858_si_002.xyz]

2
O2    E = -150.209138320 
O        0.000000000      0.000000000      0.599814000
O        0.000000000      0.000000000     -0.599814000
4
H2O2    E = -151.434936344 
O        0.710411000      0.109691000     -0.064212000
H        1.016032000     -0.613557000      0.513740000
O       -0.710401000     -0.109676000     -0.064233000
H       -1.016107000      0.613444000      0.513816000
8
TFAH    E = -526.412812608
H        2.487247000     -0.930768000      0.004574000
O        1.513783000     -1.040794000     -0.002442000
O        1.493234000      1.219625000     -0.001916000
C        0.942454000      0.154530000     -0.004731000
C       -0.595365000     -0.000746000     -0.001507000
F       -0.998906000     -0.609856000      1.121496000
F       -1.181520000      1.190425000     -0.071585000
F       -1.000232000     -0.738635000     -1.042387000
15
TFA2H    E = -1052.393297
H        0.081469000      0.823342000     -0.006258000
O        1.195146000      0.869326000      0.214627000
O        1.464611000     -0.992067000     -1.044926000
C        1.856732000     -0.093365000     -0.329190000
C        3.359154000     -0.006075000      0.043757000
F        3.532719000     -0.111542000      1.374101000
F        4.071411000     -0.977306000     -0.536524000
F        3.887579000      1.171030000     -0.337814000
O       -1.506983000     -0.812301000      1.233392000
O       -1.184310000      0.848615000     -0.269823000
C       -1.859649000     -0.022491000      0.371218000
C       -3.350969000     -0.013235000     -0.064766000
F       -3.917801000      1.189684000      0.158943000
F       -3.477259000     -0.271091000     -1.381751000
F       -4.081182000     -0.925323000      0.591265000
8
Cl2AcOH    E = -1147.854485
H        2.960337000     -0.100096000      0.257722000
O        2.104991000      0.189092000      0.634612000
O        1.272445000     -1.219821000     -0.911272000
C        1.122619000     -0.419660000     -0.028100000
C       -0.230049000      0.080872000      0.490167000
Cl      -0.544878000      1.681878000     -0.278800000
Cl      -1.521966000     -1.085895000      0.138263000
H       -0.198910000      0.246946000      1.572276000
7
Cl2AcO    E = -1147.37626804  
O        2.166627000      0.205167000      0.712930000
O        1.381215000     -1.035949000     -1.009721000
C        1.290152000     -0.318685000     -0.003214000
C       -0.157773000      0.065778000      0.490226000
Cl      -0.643293000      1.651922000     -0.261554000
Cl      -1.415571000     -1.185403000      0.136898000
H       -0.176321000      0.232883000      1.571399000
15
Cl2AcO2H    E = -2295.26753
H        0.096220000     -0.056094000      1.351566000
O        1.199905000     -0.261350000      1.369083000
O        1.410212000      1.208440000     -0.330105000
C        1.839504000      0.370071000      0.436243000
C        3.307300000     -0.114156000      0.380379000
Cl       3.354506000     -1.651054000     -0.572529000
Cl       4.393411000      1.112664000     -0.329255000
H        3.681613000     -0.356578000      1.379847000
O       -1.435009000     -1.222599000     -0.363391000
O       -1.196899000      0.175979000      1.391211000
C       -1.836858000     -0.397963000      0.444840000
C       -3.302437000      0.116520000      0.385113000
Cl      -3.323179000      1.671096000     -0.545508000
Cl      -4.422899000     -1.073336000     -0.348584000
H       -3.679808000      0.352782000      1.384635000
8
ClAcOH    E = -688.394206
H        1.802586000      1.649394000      0.000049000
O        0.909538000      1.257937000      0.077237000
O        2.095312000     -0.636004000     -0.130390000
C        1.038785000     -0.065560000      0.004697000
C       -0.253884000     -0.841018000      0.155488000
Cl      -1.766663000      0.103002000     -0.066741000
H       -0.248180000     -1.664795000     -0.569259000
H       -0.269348000     -1.271627000      1.167919000
15
ClAcO2H    E = -1376.337393
H       -0.110997000     -0.013270000     -0.472393000
O       -1.226466000     -0.073395000     -0.514408000
O       -1.259409000      1.448973000      1.144800000
C       -1.801809000      0.679646000      0.363624000
C       -3.329175000      0.613670000      0.426444000
Cl      -4.129592000     -0.583273000     -0.664405000
H       -3.624817000      0.372521000      1.456292000
H       -3.731174000      1.605767000      0.178202000
O        1.270408000     -1.433912000      1.173863000
O        1.212888000      0.047953000     -0.522136000
C        1.788751000     -0.659181000      0.365838000
C        3.320634000     -0.562240000      0.476751000
Cl       4.146320000      0.552046000     -0.690572000
H        3.580346000     -0.220712000      1.488153000
H        3.752496000     -1.561769000      0.331464000
106
MntbuPc_Cl_MeCNsolv_S_2_C_0_optfreq    E = -3905.95263
Mn      -0.000293000      0.000568000      0.255494000
N       -1.143221000     -1.608035000     -0.020631000
N        1.608054000     -1.142744000     -0.021358000
N        1.142547000      1.608732000     -0.022354000
N       -1.608583000      1.143166000     -0.020656000
N        0.562136000     -3.322317000     -0.042906000
N        3.322191000      0.562604000     -0.044274000
N       -0.562738000      3.322938000     -0.043279000
N       -3.322859000     -0.562247000     -0.042035000
C       -2.519802000     -1.610087000     -0.041299000
C       -2.986582000     -2.989578000     -0.077850000
C       -4.260395000     -3.564056000     -0.117177000
C       -4.344605000     -4.953887000     -0.154431000
C       -3.199060000     -5.794347000     -0.157991000
C       -1.930669000     -5.199575000     -0.120250000
C       -1.839847000     -3.805688000     -0.078991000
C       -0.690880000     -2.907521000     -0.042343000
C        1.610013000     -2.519376000     -0.041696000
C        2.989526000     -2.986189000     -0.077439000
C        3.563969000     -4.260023000     -0.115931000
C        4.953846000     -4.344299000     -0.152129000
C        5.794344000     -3.198844000     -0.155366000
C        5.199595000     -1.930380000     -0.118718000
C        3.805689000     -1.839492000     -0.078554000
C        2.907520000     -0.690477000     -0.042896000
C        2.519205000      1.610469000     -0.043563000
C        2.986073000      2.989927000     -0.080272000
C        4.259915000      3.564319000     -0.119717000
C        4.344234000      4.954170000     -0.155958000
C        3.198830000      5.794764000     -0.158179000
C        1.930364000      5.200119000     -0.120654000
C        1.839397000      3.806223000     -0.080533000
C        0.690358000      2.908169000     -0.043423000
C       -1.610533000      2.519821000     -0.041661000
C       -2.990061000      2.986543000     -0.077607000
C       -3.564544000      4.260369000     -0.116582000
C       -4.954402000      4.344570000     -0.152557000
C       -5.794880000      3.199059000     -0.155147000
C       -5.200141000      1.930640000     -0.117959000
C       -3.806212000      1.839801000     -0.077964000
C       -2.908084000      0.690795000     -0.041545000
H       -5.793740000      1.017805000     -0.119020000
H       -2.944772000      5.159283000     -0.117865000
H        1.017617000      5.793833000     -0.121400000
H        5.158797000      2.944511000     -0.121189000
H        5.793240000     -1.017578000     -0.120243000
H        2.944205000     -5.158942000     -0.116655000
H        5.334677000      5.411434000     -0.184778000
H        5.411113000     -5.334751000     -0.180048000
H       -1.017830000     -5.793172000     -0.121882000
H       -5.159311000     -2.944293000     -0.117787000
H       -5.335031000     -5.411180000     -0.182963000
H       -5.411703000      5.335006000     -0.180813000
C       -7.317965000      3.389329000     -0.199227000
C        3.389395000      7.317802000     -0.202250000
C        7.317433000     -3.389175000     -0.199560000
C       -3.389251000     -7.317402000     -0.203687000
C       -7.695826000      4.158039000     -1.482783000
C       -7.763486000      4.200286000      1.035690000
C       -8.066890000      2.049011000     -0.197162000
C        4.158704000      7.695309000     -1.485492000
C        4.199959000      7.763293000      1.032955000
C        2.049239000      8.067070000     -0.200680000
C        7.695060000     -4.158057000     -1.483078000
C        7.763119000     -4.199985000      1.035388000
C        8.066424000     -2.048884000     -0.197702000
C       -4.157156000     -7.694010000     -1.488110000
C       -4.200918000     -7.764259000      1.030284000
C       -2.048904000     -8.066267000     -0.201555000
H       -7.297085000      5.196838000      1.062028000
H       -8.856333000      4.341698000      1.021533000
H       -7.499012000      3.675264000      1.967587000
H       -7.855239000      1.462581000      0.710400000
H       -9.151839000      2.233498000     -0.229572000
H       -7.807130000      1.433094000     -1.072099000
H       -7.384732000      3.601041000     -2.381164000
H       -8.787517000      4.301007000     -1.530652000
H       -7.225922000      5.152647000     -1.519085000
H        3.601883000      7.384479000     -2.384072000
H        4.302249000      8.786923000     -1.533342000
H        5.153086000      7.224839000     -1.521353000
H        5.196421000      7.296757000      1.059802000
H        4.341563000      8.856107000      1.018706000
H        3.674488000      7.499032000      1.964652000
H        1.462602000      7.855838000      0.706852000
H        2.233982000      9.151965000     -0.233413000
H        1.433395000      7.807246000     -1.075635000
H        7.854795000     -1.462328000      0.709784000
H        9.151362000     -2.233431000     -0.230115000
H        7.806710000     -1.433078000     -1.072726000
H        7.383822000     -3.601170000     -2.381482000
H        8.786736000     -4.301094000     -1.531142000
H        7.225084000     -5.152647000     -1.519149000
H        7.296694000     -5.196512000      1.061975000
H        8.855954000     -4.341455000      1.021039000
H        7.498845000     -3.674806000      1.967252000
H       -1.462948000     -7.855362000      0.706491000
H       -2.233311000     -9.151195000     -0.234995000
H       -1.432537000     -7.805755000     -1.075942000
H       -3.599693000     -7.381863000     -2.385836000
H       -4.299928000     -8.785673000     -1.537238000
H       -5.151825000     -7.224233000     -1.524531000
H       -5.197503000     -7.297954000      1.056510000
H       -4.342245000     -8.857103000      1.014924000
H       -3.676477000     -7.500705000      1.962769000
Cl       0.004841000     -0.004915000      2.614182000
107
MntbuPc_Cl_NH_MeCNsolv_S_2_C_1_optfreq    E = -3906.400463
Mn      -0.003674000     -0.009019000      0.215146000
N        1.017066000     -1.692270000     -0.042716000
N        1.699388000      1.024595000     -0.039509000
N       -1.031931000      1.697510000     -0.035798000
N       -1.691237000     -1.024714000     -0.034687000
N        3.270507000     -0.814522000     -0.063043000
N        0.792323000      3.222936000     -0.045831000
N       -3.278364000      0.799213000     -0.052168000
N       -0.809419000     -3.274932000     -0.053367000
C        0.471363000     -2.956455000     -0.058142000
C        1.549837000     -3.935014000     -0.091016000
C        1.565601000     -5.331126000     -0.126295000
C        2.807591000     -5.962970000     -0.161098000
C        4.034698000     -5.248672000     -0.164137000
C        3.996820000     -3.846822000     -0.131144000
C        2.755402000     -3.209351000     -0.094304000
C        2.389753000     -1.797667000     -0.063129000
C        2.969372000      0.466038000     -0.057777000
C        3.947236000      1.541744000     -0.078073000
C        5.343498000      1.552119000     -0.110599000
C        5.984303000      2.788713000     -0.131827000
C        5.279851000      4.021563000     -0.123228000
C        3.878848000      3.995724000     -0.092504000
C        3.229080000      2.757109000     -0.070143000
C        1.832279000      2.368845000     -0.047572000
C       -0.525852000      2.950829000     -0.053608000
C       -1.582687000      3.939725000     -0.088769000
C       -1.614572000      5.338120000     -0.133645000
C       -2.862206000      5.955341000     -0.170133000
C       -4.082352000      5.229055000     -0.166142000
C       -4.030092000      3.828483000     -0.125857000
C       -2.784679000      3.199705000     -0.087621000
C       -2.415283000      1.791375000     -0.054842000
C       -2.956792000     -0.481379000     -0.048634000
C       -3.933685000     -1.560835000     -0.071174000
C       -5.330118000     -1.579386000     -0.100163000
C       -5.959677000     -2.822722000     -0.124091000
C       -5.243315000     -4.048595000     -0.122537000
C       -3.841235000     -4.007814000     -0.096558000
C       -3.206180000     -2.765235000     -0.070210000
C       -1.794150000     -2.397298000     -0.048723000
H       -3.240603000     -4.915795000     -0.096092000
H       -5.908409000     -0.653561000     -0.103392000
H       -4.932861000      3.220159000     -0.124599000
H       -0.698548000      5.932991000     -0.142814000
H        3.297868000      4.917467000     -0.086004000
H        5.912493000      0.620743000     -0.119033000
H       -2.894134000      7.045332000     -0.204745000
H        7.075020000      2.803753000     -0.156947000
H        4.905980000     -3.247976000     -0.133515000
H        0.638612000     -5.907555000     -0.126116000
H        2.830704000     -7.053679000     -0.187810000
H       -7.050493000     -2.847888000     -0.145644000
C       -6.021744000     -5.371080000     -0.153268000
C       -5.410241000      5.996263000     -0.211949000
C        6.070571000      5.336514000     -0.153804000
C        5.355456000     -6.029528000     -0.208102000
C       -6.868780000     -5.427179000     -1.441948000
C       -6.949751000     -5.443557000      1.077430000
C       -5.088126000     -6.589756000     -0.130546000
C       -5.465546000      6.827538000     -1.510984000
C       -5.494953000      6.937803000      1.007723000
C       -6.621394000      5.053200000     -0.183963000
C        6.903483000      5.390540000     -1.451865000
C        7.012919000      5.391430000      1.066813000
C        5.150247000      6.564703000     -0.113449000
C        5.401393000     -6.868190000     -1.502649000
C        5.434030000     -6.965841000      1.015885000
C        6.576216000     -5.098583000     -0.186994000
H       -7.679075000     -4.619697000      1.092217000
H       -7.513558000     -6.390262000      1.068993000
H       -6.367867000     -5.400820000      2.012069000
H       -4.468242000     -6.613973000      0.779116000
H       -5.688052000     -7.512637000     -0.150204000
H       -4.417922000     -6.609430000     -1.003854000
H       -6.227588000     -5.377402000     -2.336584000
H       -7.436172000     -6.371064000     -1.480040000
H       -7.591316000     -4.598677000     -1.494018000
H       -5.405707000      6.176250000     -2.397610000
H       -6.413942000      7.386301000     -1.560378000
H       -4.642920000      7.556487000     -1.566784000
H       -4.677603000      7.674483000      1.017314000
H       -6.446392000      7.493117000      0.988238000
H       -5.451572000      6.367147000      1.949180000
H       -6.644414000      4.443218000      0.732384000
H       -7.548595000      5.645849000     -0.213767000
H       -6.632414000      4.373619000     -1.050125000
H        4.539903000      6.589567000      0.802744000
H        5.760153000      7.480860000     -0.132396000
H        4.472564000      6.598720000     -0.980615000
H        6.251674000      5.353397000     -2.339374000
H        7.480859000      6.328227000     -1.490313000
H        7.615915000      4.554249000     -1.516613000
H        7.735808000      4.561861000      1.066941000
H        7.584293000      6.333457000      1.058306000
H        6.441481000      5.346755000      2.007746000
H        6.607108000     -4.484324000      0.726287000
H        7.497708000     -5.700270000     -0.215795000
H        6.592167000     -4.423097000     -1.056303000
H        5.346965000     -6.221063000     -2.392731000
H        6.343836000     -7.437231000     -1.550707000
H        4.571019000     -7.588643000     -1.553783000
H        4.609816000     -7.694765000      1.030366000
H        6.380228000     -7.530285000      0.998280000
H        5.397041000     -6.390292000      1.954687000
Cl       0.013349000      0.021572000      2.560895000
H        1.037163000      4.215858000     -0.047988000
105
MntbuPc_S_fivehalves_C_0_optfreq    E = -3445.839043
Mn      0.001000    0.000000   -0.976000
N       0.009000   -2.019000   -0.333000
N      -2.019000   -0.009000   -0.332000
N      -0.010000    2.019000   -0.331000
N       2.019000    0.009000   -0.332000
N      -2.376000   -2.397000   -0.215000
N      -2.398000    2.376000   -0.212000
N       2.376000    2.397000   -0.213000
N       2.398000   -2.376000   -0.214000
C       1.133000   -2.791000   -0.235000
C       0.724000   -4.194000   -0.098000
C       1.429000   -5.392000    0.039000
C       0.700000   -6.574000    0.165000
C      -0.719000   -6.601000    0.169000
C      -1.411000   -5.388000    0.039000
C      -0.688000   -4.201000   -0.097000
C      -1.108000   -2.799000   -0.235000
C      -2.791000   -1.133000   -0.238000
C      -4.195000   -0.724000   -0.108000
C      -5.393000   -1.430000    0.021000
C      -6.576000   -0.700000    0.142000
C      -6.603000    0.718000    0.147000
C      -5.389000    1.411000    0.024000
C      -4.202000    0.688000   -0.106000
C      -2.800000    1.108000   -0.237000
C      -1.133000    2.791000   -0.232000
C      -0.724000    4.193000   -0.094000
C      -1.429000    5.391000    0.043000
C      -0.700000    6.574000    0.169000
C       0.719000    6.601000    0.172000
C       1.411000    5.387000    0.041000
C       0.688000    4.200000   -0.094000
C       1.107000    2.799000   -0.232000
C       2.791000    1.133000   -0.236000
C       4.194000    0.724000   -0.105000
C       5.393000    1.430000    0.026000
C       6.576000    0.700000    0.146000
C       6.603000   -0.718000    0.148000
C       5.390000   -1.411000    0.024000
C       4.202000   -0.688000   -0.105000
C       2.800000   -1.108000   -0.237000
H       5.351000   -2.500000    0.025000
H       5.404000    2.522000    0.034000
H       2.500000    5.349000    0.043000
H      -2.522000    5.403000    0.050000
H      -5.351000    2.500000    0.027000
H      -5.405000   -2.522000    0.028000
H      -1.247000    7.513000    0.271000
H      -7.516000   -1.248000    0.239000
H      -2.500000   -5.349000    0.041000
H       2.522000   -5.403000    0.046000
H       1.247000   -7.513000    0.268000
H       7.515000    1.248000    0.244000
C       7.951000   -1.443000    0.285000
C       1.443000    7.948000    0.314000
C      -7.951000    1.443000    0.286000
C      -1.443000   -7.948000    0.316000
C       8.622000   -1.027000    1.611000
C       8.862000   -1.049000   -0.896000
C       7.788000   -2.970000    0.283000
C       1.031000    8.611000    1.644000
C       1.046000    8.865000   -0.862000
C       2.970000    7.785000    0.306000
C      -8.620000    1.026000    1.612000
C      -8.863000    1.050000   -0.895000
C      -7.788000    2.970000    0.285000
C      -1.026000   -8.609000    1.646000
C      -1.051000   -8.867000   -0.859000
C      -2.970000   -7.785000    0.315000
H       9.056000    0.034000   -0.920000
H       9.834000   -1.562000   -0.815000
H       8.405000   -1.334000   -1.857000
H       7.338000   -3.333000   -0.654000
H       8.775000   -3.446000    0.385000
H       7.162000   -3.316000    1.120000
H       7.989000   -1.293000    2.473000
H       9.589000   -1.543000    1.726000
H       8.814000    0.056000    1.651000
H       1.300000    7.973000    2.502000
H       1.548000    9.578000    1.763000
H      -0.051000    8.803000    1.689000
H      -0.037000    9.058000   -0.882000
H       1.559000    9.837000   -0.776000
H       1.329000    8.413000   -1.826000
H       3.331000    7.341000   -0.634000
H       3.447000    8.772000    0.413000
H       3.319000    7.154000    1.139000
H      -7.339000    3.333000   -0.652000
H      -8.775000    3.446000    0.389000
H      -7.161000    3.315000    1.122000
H      -7.986000    1.291000    2.473000
H      -9.587000    1.542000    1.729000
H      -8.812000   -0.057000    1.652000
H      -9.057000   -0.033000   -0.920000
H      -9.835000    1.563000   -0.812000
H      -8.407000    1.336000   -1.856000
H      -3.334000   -7.340000   -0.624000
H      -3.447000   -8.772000    0.423000
H      -3.316000   -7.154000    1.149000
H      -1.291000   -7.970000    2.504000
H      -1.540000   -9.576000    1.768000
H       0.058000   -8.799000    1.686000
H       0.032000   -9.061000   -0.883000
H      -1.564000   -9.838000   -0.771000
H      -1.337000   -8.417000   -1.823000
106
MntbuPc_NH_MeCNsolv_S_fivehalves_C_1_optfreq    E = -3446.298964
Mn      -0.010290000      0.008672000     -1.037244000
N        1.267032000      1.570743000     -0.368189000
N        1.572831000     -1.276067000     -0.354857000
N       -1.276907000     -1.575972000     -0.335923000
N       -1.575173000      1.268703000     -0.347609000
N        3.353296000      0.358562000     -0.242994000
N        0.344991000     -3.311834000     -0.230492000
N       -3.361080000     -0.348351000     -0.209494000
N       -0.355889000      3.353784000     -0.230699000
C        0.885481000      2.878208000     -0.260790000
C        2.089448000      3.707796000     -0.121076000
C        2.298840000      5.080521000      0.020536000
C        3.613507000      5.533182000      0.146167000
C        4.728494000      4.657525000      0.144740000
C        4.497966000      3.279136000      0.011554000
C        3.186944000      2.821123000     -0.124803000
C        2.623621000      1.472584000     -0.267129000
C        2.890851000     -0.880901000     -0.257547000
C        3.719325000     -2.080768000     -0.109268000
C        5.093049000     -2.281904000      0.032682000
C        5.555255000     -3.590320000      0.177615000
C        4.688458000     -4.711883000      0.195163000
C        3.308925000     -4.495298000      0.059267000
C        2.839483000     -3.188534000     -0.095961000
C        1.507587000     -2.610333000     -0.244285000
C       -0.938247000     -2.869777000     -0.244518000
C       -2.121910000     -3.710528000     -0.113017000
C       -2.343747000     -5.084868000      0.009165000
C       -3.661709000     -5.525180000      0.130542000
C       -4.768468000     -4.639136000      0.141217000
C       -4.526007000     -3.261730000      0.022369000
C       -3.212961000     -2.810029000     -0.108008000
C       -2.647893000     -1.462385000     -0.236710000
C       -2.881717000      0.894280000     -0.232068000
C       -3.706621000      2.098226000     -0.080020000
C       -5.077885000      2.311348000      0.072917000
C       -5.525319000      3.626947000      0.205372000
C       -4.646210000      4.739206000      0.199567000
C       -3.269315000      4.504545000      0.056027000
C       -2.816425000      3.192844000     -0.086661000
C       -1.469031000      2.626814000     -0.243022000
H       -2.548222000      5.320821000      0.051591000
H       -5.780429000      1.475217000      0.086242000
H       -5.337865000     -2.535832000      0.029016000
H       -1.517689000     -5.800048000      0.006278000
H        2.604892000     -5.327220000      0.074488000
H        5.785885000     -1.437858000      0.030521000
H       -3.840281000     -6.597864000      0.221708000
H        6.629423000     -3.750874000      0.284988000
H        5.316566000      2.560675000      0.011088000
H        1.460440000      5.780390000      0.031483000
H        3.783907000      6.606221000      0.251606000
H       -6.597030000      3.800406000      0.319063000
C       -5.223842000      6.154884000      0.346835000
C       -6.186797000     -5.210642000      0.280149000
C        5.281560000     -6.118746000      0.361318000
C        6.142508000      5.240692000      0.286611000
C       -5.993799000      6.255367000      1.680118000
C       -6.187514000      6.433218000     -0.825666000
C       -4.126785000      7.229333000      0.338095000
C       -6.290171000     -5.996358000      1.604115000
C       -6.469034000     -6.158175000     -0.904502000
C       -7.254896000     -4.107539000      0.285146000
C        6.057181000     -6.188825000      1.693352000
C        6.243936000     -6.403782000     -0.810582000
C        4.196785000     -7.205428000      0.373726000
C        6.241661000      6.019742000      1.614688000
C        6.416685000      6.197464000     -0.892451000
C        7.220482000      4.147066000      0.284359000
H       -7.026985000      5.721731000     -0.844386000
H       -6.609066000      7.447734000     -0.737530000
H       -5.661630000      6.364953000     -1.791587000
H       -3.557714000      7.226952000     -0.604503000
H       -4.584798000      8.224501000      0.448339000
H       -3.415585000      7.095562000      1.167919000
H       -5.327642000      6.056523000      2.535019000
H       -6.411476000      7.268041000      1.801230000
H       -6.829422000      5.540721000      1.726286000
H       -6.087401000     -5.341743000      2.466913000
H       -7.305173000     -6.409537000      1.720112000
H       -5.580298000     -6.836559000      1.639582000
H       -5.762273000     -7.001298000     -0.933177000
H       -7.485784000     -6.575015000     -0.821238000
H       -6.397918000     -5.620647000     -1.863721000
H       -7.249605000     -3.527164000     -0.650508000
H       -8.252314000     -4.561648000      0.390110000
H       -7.116959000     -3.407511000      1.123706000
H        3.624512000     -7.225157000     -0.566834000
H        4.667008000     -8.193080000      0.497757000
H        3.487813000     -7.067384000      1.204835000
H        5.391951000     -5.983129000      2.547310000
H        6.485651000     -7.195018000      1.828849000
H        6.885503000     -5.464988000      1.724676000
H        7.074927000     -5.683013000     -0.843914000
H        6.677606000     -7.411608000     -0.707267000
H        5.713534000     -6.357484000     -1.775281000
H        7.219456000      3.571881000     -0.654535000
H        8.214239000      4.608953000      0.391116000
H        7.089379000      3.440840000      1.118860000
H        6.045729000      5.358572000      2.474130000
H        7.253050000      6.441550000      1.732190000
H        5.524275000      6.853261000      1.656104000
H        5.702439000      7.034465000     -0.915996000
H        7.429902000      6.622900000     -0.808040000
H        6.349245000      5.665024000     -1.854837000
H        0.449403000     -4.323872000     -0.138811000
107
MntbuPc_O2_S_fivehalves_C_0_optfreq    E = -3596.059411
Mn     -0.000000   -0.000000    0.311000
N       1.649000    1.087000    0.032000
N      -1.068000    1.662000    0.033000
N      -1.649000   -1.087000    0.032000
N       1.068000   -1.662000    0.033000
N       0.698000    3.308000   -0.019000
N      -3.287000    0.694000    0.007000
N      -0.698000   -3.308000   -0.019000
N       3.287000   -0.694000    0.007000
C       2.929000    0.577000    0.006000
C       3.874000    1.685000   -0.047000
C       5.270000    1.746000   -0.097000
C       5.865000    3.004000   -0.151000
C       5.113000    4.209000   -0.162000
C       3.714000    4.128000   -0.117000
C       3.112000    2.868000   -0.059000
C       1.711000    2.460000   -0.010000
C      -0.571000    2.943000   -0.010000
C      -1.688000    3.880000   -0.058000
C      -1.763000    5.274000   -0.117000
C      -3.028000    5.857000   -0.160000
C      -4.227000    5.094000   -0.151000
C      -4.131000    3.697000   -0.095000
C      -2.865000    3.107000   -0.047000
C      -2.444000    1.711000    0.007000
C      -2.929000   -0.577000    0.006000
C      -3.874000   -1.685000   -0.047000
C      -5.270000   -1.746000   -0.096000
C      -5.865000   -3.004000   -0.151000
C      -5.113000   -4.209000   -0.162000
C      -3.714000   -4.128000   -0.117000
C      -3.112000   -2.868000   -0.059000
C      -1.711000   -2.460000   -0.010000
C       0.571000   -2.943000   -0.010000
C       1.688000   -3.880000   -0.058000
C       1.763000   -5.274000   -0.117000
C       3.028000   -5.857000   -0.161000
C       4.227000   -5.094000   -0.151000
C       4.131000   -3.697000   -0.095000
C       2.865000   -3.107000   -0.047000
C       2.444000   -1.711000    0.006000
H       5.016000   -3.062000   -0.087000
H       0.860000   -5.888000   -0.129000
H      -3.087000   -5.018000   -0.126000
H      -5.875000   -0.836000   -0.091000
H      -5.016000    3.062000   -0.087000
H      -0.860000    5.888000   -0.128000
H      -6.954000   -3.061000   -0.187000
H      -3.095000    6.945000   -0.205000
H       3.087000    5.018000   -0.126000
H       5.875000    0.836000   -0.092000
H       6.954000    3.061000   -0.187000
H       3.095000   -6.945000   -0.205000
C       5.578000   -5.821000   -0.204000
C      -5.853000   -5.553000   -0.226000
C      -5.578000    5.821000   -0.204000
C       5.853000    5.553000   -0.226000
C       5.655000   -6.654000   -1.501000
C       5.700000   -6.757000    1.017000
C       6.761000   -4.843000   -0.184000
C      -6.696000   -5.606000   -1.517000
C      -6.780000   -5.682000    1.000000
C      -4.885000   -6.745000   -0.230000
C      -5.655000    6.654000   -1.501000
C      -5.700000    6.758000    1.016000
C      -6.761000    4.843000   -0.185000
C       6.696000    5.606000   -1.518000
C       6.781000    5.682000    1.000000
C       4.885000    6.746000   -0.230000
H       4.903000   -7.516000    1.034000
H       6.666000   -7.287000    0.993000
H       5.647000   -6.186000    1.957000
H       6.773000   -4.232000    0.732000
H       7.706000   -5.406000   -0.222000
H       6.745000   -4.162000   -1.050000
H       5.569000   -6.008000   -2.389000
H       6.621000   -7.183000   -1.555000
H       4.856000   -7.409000   -1.551000
H      -6.056000   -5.514000   -2.410000
H      -7.234000   -6.565000   -1.580000
H      -7.444000   -4.799000   -1.551000
H      -7.532000   -4.879000    1.033000
H      -7.318000   -6.644000    0.968000
H      -6.201000   -5.646000    1.937000
H      -4.268000   -6.775000    0.681000
H      -5.458000   -7.685000   -0.275000
H      -4.211000   -6.724000   -1.100000
H      -6.773000    4.233000    0.732000
H      -7.706000    5.406000   -0.222000
H      -6.744000    4.162000   -1.050000
H      -5.568000    6.007000   -2.389000
H      -6.620000    7.182000   -1.556000
H      -4.856000    7.409000   -1.551000
H      -4.903000    7.516000    1.034000
H      -6.666000    7.288000    0.992000
H      -5.648000    6.187000    1.957000
H       4.268000    6.775000    0.682000
H       5.458000    7.685000   -0.274000
H       4.211000    6.724000   -1.100000
H       6.056000    5.514000   -2.410000
H       7.234000    6.566000   -1.580000
H       7.444000    4.799000   -1.552000
H       7.532000    4.879000    1.033000
H       7.319000    6.644000    0.968000
H       6.202000    5.646000    1.937000
O      -0.634000    0.132000    2.451000
O       0.634000   -0.133000    2.451000
107
MntbuPc_O2_S_fivehalves_C_0_tsopt    E = -3596.003916
Mn       0.058399000      0.002166000     -0.101291000
O       -2.123126000     -0.047292000      2.705446000
N       -0.739115000     -1.801889000     -0.138719000
N        1.846727000     -0.794727000     -0.125687000
N        0.860222000      1.804726000     -0.081521000
N       -1.728134000      0.801455000     -0.153019000
N        1.275366000     -3.148433000     -0.142158000
N        3.210190000      1.206615000     -0.069914000
N       -1.157236000      3.152485000     -0.115164000
N       -3.087723000     -1.202453000     -0.124034000
C       -2.095165000     -2.077237000     -0.123593000
C       -2.276710000     -3.515370000     -0.113086000
C       -3.411649000     -4.336881000     -0.095529000
C       -3.218730000     -5.713588000     -0.089078000
C       -1.926612000     -6.312085000     -0.100574000
C       -0.804683000     -5.478626000     -0.120226000
C       -0.988504000     -4.089848000     -0.126346000
C       -0.042801000     -2.989009000     -0.140789000
C        2.131753000     -2.152168000     -0.133905000
C        3.580539000     -2.332470000     -0.117215000
C        4.394770000     -3.467331000     -0.116006000
C        5.775930000     -3.278381000     -0.084552000
C        6.372414000     -1.991434000     -0.053657000
C        5.535886000     -0.865667000     -0.056932000
C        4.152104000     -1.050193000     -0.088428000
C        3.045789000     -0.095274000     -0.092797000
C        2.212960000      2.082545000     -0.071174000
C        2.393961000      3.519424000     -0.063915000
C        3.528840000      4.342290000     -0.051298000
C        3.335396000      5.718436000     -0.051473000
C        2.042457000      6.316778000     -0.065057000
C        0.921248000      5.483303000     -0.077136000
C        1.104865000      4.093715000     -0.075506000
C        0.160561000      2.994028000     -0.089068000
C       -2.014341000      2.158122000     -0.140560000
C       -3.464383000      2.337787000     -0.145356000
C       -4.280779000      3.470200000     -0.150278000
C       -5.662707000      3.278024000     -0.156567000
C       -6.256392000      1.990380000     -0.156344000
C       -5.416488000      0.866207000     -0.147981000
C       -4.033646000      1.054457000     -0.142990000
C       -2.923703000      0.103053000     -0.135826000
H       -5.813256000     -0.147591000     -0.145914000
H       -3.850732000      4.473523000     -0.150912000
H       -0.091892000      5.881761000     -0.088249000
H        4.532511000      3.913148000     -0.042019000
H        5.934835000      0.146997000     -0.033547000
H        3.962282000     -4.469333000     -0.137330000
H        4.215347000      6.364054000     -0.041530000
H        6.418313000     -4.160653000     -0.082144000
H        0.208326000     -5.877370000     -0.129884000
H       -4.415035000     -3.907146000     -0.085832000
H       -4.098972000     -6.358660000     -0.073910000
H       -6.306778000      4.159092000     -0.162848000
C       -7.787706000      1.870253000     -0.167754000
C        1.930126000      7.848317000     -0.066605000
C        7.903511000     -1.875855000     -0.015087000
C       -1.814184000     -7.843545000     -0.089645000
C       -8.340643000      2.551126000     -1.438229000
C       -8.362674000      2.567428000      1.083793000
C       -8.252080000      0.405818000     -0.162397000
C        2.638638000      8.409218000     -1.318366000
C        2.605117000      8.409029000      1.203577000
C        0.468181000      8.319687000     -0.086257000
C        8.496196000     -2.548961000     -1.271589000
C        8.434432000     -2.584347000      1.249692000
C        8.371585000     -0.412971000      0.017172000
C       -2.521497000     -8.414510000     -1.337483000
C       -2.490473000     -8.393658000      1.184531000
C       -0.352177000     -8.314939000     -0.103611000
H       -8.101927000      3.635775000      1.114249000
H       -9.461648000      2.489848000      1.090754000
H       -7.980046000      2.097892000      2.003646000
H       -7.906156000     -0.129228000      0.735175000
H       -9.352009000      0.367293000     -0.170502000
H       -7.892873000     -0.140019000     -1.048166000
H       -7.942453000      2.069310000     -2.345050000
H       -9.439395000      2.474004000     -1.463298000
H       -8.078355000      3.618798000     -1.478154000
H        2.172795000      8.021592000     -2.238019000
H        2.567222000      9.508510000     -1.334892000
H        3.705802000      8.142721000     -1.340197000
H        3.670891000      8.140860000      1.254297000
H        2.534830000      9.508440000      1.217631000
H        2.114000000      8.022485000      2.110440000
H       -0.085691000      7.969817000      0.798260000
H        0.434626000      9.419826000     -0.087226000
H       -0.061842000      7.968897000     -0.984936000
H        7.999160000      0.115648000      0.907919000
H        9.471308000     -0.377859000      0.044165000
H        8.042024000      0.141327000     -0.874839000
H        8.129952000     -2.059064000     -2.187474000
H        9.595364000     -2.475096000     -1.259223000
H        8.232527000     -3.615513000     -1.328388000
H        8.170202000     -3.652183000      1.263098000
H        9.532713000     -2.509736000      1.293983000
H        8.022433000     -2.120815000      2.159852000
H        0.200581000     -7.957458000      0.778569000
H       -0.318666000     -9.415030000     -0.094998000
H        0.178952000     -7.972029000     -1.004657000
H       -2.054399000     -8.034843000     -2.259800000
H       -2.450531000     -9.513920000     -1.344606000
H       -3.588504000     -8.147659000     -1.362683000
H       -3.556539000     -8.126058000      1.231560000
H       -2.419236000     -9.492818000      1.208105000
H       -2.000868000     -7.998917000      2.088671000
O       -0.925928000     -0.015565000      2.471257000
108
MntbuPc_NH_O2_MeCNsolv_S_fivehalves_C_1_optfreq    E = -3596.508106
Mn      -0.007947000      0.003758000      0.287333000
N       -1.611942000     -1.140835000      0.024642000
N        1.129608000     -1.632562000      0.023342000
N        1.616564000      1.156424000      0.026312000
N       -1.129153000      1.624971000      0.023213000
N       -0.589419000     -3.329342000     -0.033346000
N        3.259933000     -0.566230000      0.018317000
N        0.573041000      3.336551000     -0.034839000
N       -3.311027000      0.579838000      0.005052000
C       -2.909365000     -0.677764000      0.003431000
C       -3.817076000     -1.817092000     -0.044423000
C       -5.209400000     -1.923404000     -0.083586000
C       -5.759798000     -3.203207000     -0.133579000
C       -4.967056000     -4.380579000     -0.150373000
C       -3.570280000     -4.251615000     -0.115514000
C       -3.014938000     -2.972568000     -0.061264000
C       -1.628681000     -2.515084000     -0.019456000
C        0.667459000     -2.937339000     -0.023449000
C        1.812869000     -3.834245000     -0.069206000
C        1.928572000     -5.224480000     -0.130737000
C        3.210086000     -5.770137000     -0.171011000
C        4.386553000     -4.975706000     -0.155103000
C        4.254579000     -3.582021000     -0.095643000
C        2.971154000     -3.027907000     -0.051542000
C        2.481129000     -1.664807000      0.004067000
C        2.901098000      0.731563000      0.010341000
C        3.819403000      1.848962000     -0.036232000
C        5.213137000      1.969162000     -0.070829000
C        5.750238000      3.252642000     -0.124779000
C        4.946903000      4.423253000     -0.148854000
C        3.552062000      4.282239000     -0.115511000
C        3.003547000      3.000511000     -0.058130000
C        1.621055000      2.539914000     -0.019189000
C       -0.681757000      2.924925000     -0.024675000
C       -1.832020000      3.820518000     -0.072799000
C       -1.956507000      5.210003000     -0.133544000
C       -3.244401000      5.743696000     -0.171839000
C       -4.412672000      4.937978000     -0.154923000
C       -4.265504000      3.544119000     -0.097799000
C       -2.978401000      3.005571000     -0.055222000
C       -2.505936000      1.625412000     -0.000357000
H       -5.125174000      2.876116000     -0.084739000
H       -1.077212000      5.856840000     -0.149461000
H        2.887563000      5.144414000     -0.133350000
H        5.863980000      1.092048000     -0.055272000
H        5.129113000     -2.932431000     -0.082899000
H        1.042708000     -5.862009000     -0.146805000
H        6.836109000      3.355108000     -0.150236000
H        3.307362000     -6.855956000     -0.217925000
H       -2.913695000     -5.119997000     -0.128811000
H       -5.844643000     -1.035627000     -0.073836000
H       -6.846639000     -3.297692000     -0.161240000
H       -3.352096000      6.828779000     -0.217048000
C       -5.790371000      5.613895000     -0.200290000
C        5.627863000      5.796848000     -0.211660000
C        5.757273000     -5.664779000     -0.204800000
C       -5.659909000     -5.749284000     -0.206114000
C       -5.904746000      6.443290000     -1.496396000
C       -5.938950000      6.544042000      1.021900000
C       -6.935460000      4.591291000     -0.174603000
C        6.486203000      5.876253000     -1.491577000
C        6.531003000      5.970834000      1.027523000
C        4.608921000      6.945095000     -0.236126000
C        5.859196000     -6.491587000     -1.503628000
C        5.898089000     -6.599375000      1.014948000
C        6.913106000     -4.654500000     -0.179111000
C       -6.520411000     -5.829205000     -1.484380000
C       -6.563276000     -5.910112000      1.034608000
C       -4.650954000     -6.906573000     -0.225663000
H       -5.171820000      7.333045000      1.033685000
H       -6.925285000      7.035172000      1.004870000
H       -5.857104000      5.974785000      1.961719000
H       -6.920900000      3.982344000      0.742612000
H       -7.900726000      5.119642000     -0.208633000
H       -6.897269000      3.910655000     -1.039272000
H       -5.797629000      5.800943000     -2.385182000
H       -6.890727000      6.932941000     -1.545735000
H       -5.136920000      7.229928000     -1.549866000
H        5.863294000      5.749558000     -2.391493000
H        6.979797000      6.859443000     -1.553390000
H        7.271288000      5.105238000     -1.508619000
H        7.317051000      5.202126000      1.075435000
H        7.025532000      6.955034000      0.997219000
H        5.940440000      5.913703000      1.955886000
H        3.980484000      6.955068000      0.667876000
H        5.141644000      7.907335000     -0.282398000
H        3.947133000      6.887715000     -1.114229000
H        6.907248000     -4.047569000      0.739655000
H        7.872206000     -5.193501000     -0.215597000
H        6.881765000     -3.972434000     -1.043055000
H        5.757979000     -5.845411000     -2.390289000
H        6.839382000     -6.992240000     -1.555729000
H        5.082357000     -7.269223000     -1.557814000
H        5.121979000     -7.379452000      1.027276000
H        6.878522000     -7.101758000      0.993198000
H        5.825983000     -6.031319000      1.956245000
H       -4.021334000     -6.917109000      0.677533000
H       -5.191695000     -7.864693000     -0.266102000
H       -3.989649000     -6.859536000     -1.104778000
H       -5.897559000     -5.713236000     -2.385838000
H       -7.023220000     -6.808168000     -1.540291000
H       -7.298366000     -5.051098000     -1.505220000
H       -7.342052000     -5.133850000      1.079651000
H       -7.066908000     -6.889961000      1.010142000
H       -5.971319000     -5.853466000      1.962173000
O        0.649591000     -0.113226000      2.419759000
O       -0.621472000      0.112699000      2.433516000
H        4.267739000     -0.743545000      0.004194000
108
MntbuPc_NH_O2_MeCNsolv_S_fivehalves_C_1_tsoptMnO1    E = -3596.445353
O       -0.359365059     -0.308512168      2.192000495
Mn       0.025525525      0.022847287     -0.092483911
N        0.625578762     -1.853152713     -0.149743475
N        1.911109762      0.620073525     -0.095877574
N       -0.575522475      1.916996287     -0.089494812
N       -1.844441713     -0.556806475     -0.183582713
N        3.025882762     -1.532160475     -0.133134000
N        1.562168287      2.971419287     -0.055694812
N       -2.975447238      1.577863525     -0.141843762
N       -1.527411000     -2.956004475     -0.122400000
C       -0.205336238     -2.953178475     -0.131699238
C        0.608858000     -4.156167713     -0.123285475
C        0.294246000     -5.519995713     -0.108532475
C        1.350161238     -6.425491475     -0.104353475
C        2.713142000     -6.023254475     -0.114760475
C        3.009083000     -4.655735475     -0.129562475
C        1.953097762     -3.737631713     -0.134282475
C        1.934677762     -2.284113475     -0.143919238
C        3.025484525     -0.223587475     -0.110127287
C        4.227565525      0.597183525     -0.090255525
C        5.586220525      0.278201525     -0.091453000
C        6.504588762      1.327706525     -0.062578000
C        6.110510525      2.690458525     -0.034306762
C        4.741938525      2.993667525     -0.035653525
C        3.816761525      1.944784525     -0.062446287
C        2.368352762      1.897895525     -0.068804812
C        0.212188525      3.021972287     -0.072304049
C       -0.577877475      4.227039525     -0.070826287
C       -0.285121238      5.597965287     -0.053693525
C       -1.353410238      6.488053525     -0.058400762
C       -2.712814238      6.068574762     -0.079897762
C       -2.986386238      4.696163525     -0.099791762
C       -1.923226475      3.790447762     -0.094623525
C       -1.897565475      2.339022287     -0.111180525
C       -2.956045238      0.263726287     -0.166365238
C       -4.160283238     -0.561267475     -0.155356238
C       -5.520752238     -0.252076238     -0.150432238
C       -6.425636238     -1.314953238     -0.132823238
C       -6.015497238     -2.671064238     -0.116023000
C       -4.641838475     -2.957321475     -0.116774762
C       -3.734313238     -1.897843475     -0.135664762
C       -2.273304475     -1.871788475     -0.142624000
H       -4.265815475     -3.978654475     -0.103922762
H       -5.865886238      0.783167762     -0.162536475
H       -4.004525238      4.311960525     -0.119123000
H        0.738836762      5.976890287     -0.035079287
H        4.407824762      4.029620525     -0.014079287
H        5.917092525     -0.761302475     -0.112865238
H       -1.130764238      7.555811525     -0.043307762
H        7.567787762      1.083121525     -0.061843238
H        4.031875762     -4.287068238     -0.137715475
H       -0.743368000     -5.857880713     -0.100134475
H        1.113785238     -7.490666475     -0.090471238
H       -7.491988238     -1.083451238     -0.132186475
C       -7.081814475     -3.777505238     -0.099169238
C       -3.822135238      7.128447762     -0.082201000
C        7.189965525      3.781435525     -0.002188762
C        3.809651238     -7.097360238     -0.107468238
C       -7.965043238     -3.650685238     -1.357719238
C       -7.953963475     -3.620440238      1.165032762
C       -6.455541475     -5.180221238     -0.085742238
C       -3.665386000      8.022474762     -1.331516000
C       -3.697282238      7.991768762      1.191846000
C       -5.222017238      6.496716762     -0.106389000
C        8.077359525      3.651296525     -1.258916762
C        8.053972525      3.596901287      1.264311238
C        6.587264762      5.193368525      0.021384238
C        3.654423475     -7.987968475     -1.360283238
C        3.663420238     -7.962846238      1.162734762
C        5.217221000     -6.486873238     -0.119159238
H       -8.469645475     -2.649011238      1.189791762
H       -8.722424475     -4.409110238      1.194667762
H       -7.341368475     -3.704066238      2.076368762
H       -5.829037475     -5.341881475      0.805053762
H       -7.252458475     -5.939017238     -0.072835238
H       -5.837933475     -5.360860238     -0.978766238
H       -7.361882238     -3.756062238     -2.273092238
H       -8.733497238     -4.439912238     -1.362517475
H       -8.481305238     -2.680191238     -1.400417238
H       -3.747857000      7.425437762     -2.253153000
H       -4.456494000      8.788670762     -1.347021000
H       -2.695948000      8.542241762     -1.346128762
H       -2.728722238      8.510812762      1.246091238
H       -4.488855238      8.755511525      1.207221000
H       -3.801360238      7.370511525      2.096464000
H       -5.399911238      5.863196762      0.775946000
H       -5.983906238      7.290659762     -0.107463238
H       -5.379018238      5.885219762     -1.008004000
H        5.961229762      5.356318525      0.914035475
H        7.396198762      5.938791525      0.043879238
H        5.975135525      5.392839525     -0.870928525
H        7.479417525      3.774354525     -2.175408762
H        8.857706525      4.428495525     -1.251197762
H        8.581156762      2.673634525     -1.308404762
H        8.554727525      2.617601287      1.282444238
H        8.834323525      4.373166287      1.303320238
H        7.441097762      3.682259287      2.173871238
H        5.397768000     -5.856279000      0.766156762
H        5.969286238     -7.290112000     -0.112703000
H        5.390306000     -5.875143238     -1.017690238
H        3.750649238     -7.389639475     -2.279607238
H        4.434417475     -8.763716238     -1.372181238
H        2.677511475     -8.493125475     -1.385950238
H        2.686995238     -8.469703475      1.206054762
H        4.443783238     -8.740043238      1.182207762
H        3.767279000     -7.347733238      2.070052762
H        2.032034287      3.876113525     -0.035980812
O       -1.187696634     -1.080970832      2.687229297
107
MntbuPc_O2_S_2_C_m1_optfreq    E = -3596.188801
Mn       0.000105000      0.000024000      0.283810000
N       -1.981754000     -0.077707000     -0.033806000
N        0.075645000     -1.959850000      0.087980000
N        1.982065000      0.077822000     -0.030760000
N       -0.075598000      1.960106000      0.094109000
N       -2.286774000     -2.487358000     -0.021981000
N        2.472080000     -2.301580000     -0.020201000
N        2.286937000      2.487572000     -0.014754000
N       -2.471943000      2.301781000     -0.016980000
C       -2.822630000      1.011100000     -0.062147000
C       -4.188526000      0.545270000     -0.135105000
C       -5.430412000      1.198380000     -0.194787000
C       -6.580462000      0.421261000     -0.254010000
C       -6.546620000     -1.005096000     -0.257611000
C       -5.306115000     -1.643598000     -0.198848000
C       -4.135075000     -0.869983000     -0.137281000
C       -2.735232000     -1.226775000     -0.064818000
C       -1.020034000     -2.810695000      0.036823000
C       -0.538755000     -4.193665000      0.013281000
C       -1.195979000     -5.425785000     -0.025053000
C       -0.417681000     -6.583452000     -0.053110000
C        1.000325000     -6.550291000     -0.052765000
C        1.640099000     -5.301845000     -0.023309000
C        0.864069000     -4.140691000      0.013771000
C        1.234854000     -2.722703000      0.037977000
C        2.822881000     -1.010754000     -0.063093000
C        4.188673000     -0.544749000     -0.136553000
C        5.430444000     -1.197705000     -0.199814000
C        6.580401000     -0.420382000     -0.258868000
C        6.546537000      1.005957000     -0.258472000
C        5.306100000      1.644302000     -0.196434000
C        4.135182000      0.870531000     -0.135236000
C        2.735421000      1.227160000     -0.060279000
C        1.020198000      2.811002000      0.044396000
C        0.538863000      4.193938000      0.020441000
C        1.195988000      5.426091000     -0.018708000
C        0.417612000      6.583625000     -0.049773000
C       -1.000375000      6.550308000     -0.051753000
C       -1.640064000      5.301863000     -0.021052000
C       -0.864019000      4.140833000      0.019060000
C       -1.234718000      2.722861000      0.042980000
H       -2.725785000      5.214513000     -0.027084000
H        2.286892000      5.481742000     -0.023304000
H        5.222292000      2.730603000     -0.192894000
H        5.489928000     -2.288752000     -0.201073000
H        2.725832000     -5.214659000     -0.027323000
H       -2.286881000     -5.481338000     -0.030892000
H        7.547345000     -0.925142000     -0.307183000
H       -0.925396000     -7.549594000     -0.077186000
H       -5.222263000     -2.729902000     -0.198114000
H       -5.489859000      2.289431000     -0.193111000
H       -7.547484000      0.926167000     -0.299113000
H        0.925267000      7.549771000     -0.075156000
C       -1.781228000      7.873388000     -0.087346000
C        7.871535000      1.781565000     -0.324605000
C        1.781052000     -7.873593000     -0.084079000
C       -7.871746000     -1.780403000     -0.323932000
C       -1.403595000      8.654936000     -1.362970000
C       -1.415986000      8.712941000      1.154616000
C       -3.300207000      7.647851000     -0.089797000
C        8.624145000      1.400710000     -1.616749000
C        8.738721000      1.415910000      0.898185000
C        7.652228000      3.301408000     -0.323878000
C        1.403216000     -8.659260000     -1.357096000
C        1.415727000     -8.708971000      1.160665000
C        3.300082000     -7.648371000     -0.087313000
C       -8.624584000     -1.397786000     -1.615391000
C       -8.738510000     -1.415882000      0.899490000
C       -7.652773000     -3.300317000     -0.324904000
H       -0.341455000      8.948766000      1.187387000
H       -1.968964000      9.666495000      1.146332000
H       -1.674633000      8.176652000      2.081865000
H       -3.636993000      7.115117000      0.813035000
H       -3.817988000      8.619392000     -0.116237000
H       -3.627370000      7.071416000     -0.969044000
H       -1.650380000      8.075272000     -2.267083000
H       -1.959070000      9.606094000     -1.405378000
H       -0.329487000      8.892812000     -1.394782000
H        8.025660000      1.649171000     -2.508123000
H        9.576664000      1.951992000     -1.681078000
H        8.857089000      0.325634000     -1.653525000
H        8.969847000      0.340281000      0.929236000
H        9.695031000      1.963563000      0.866775000
H        8.225384000      1.679754000      1.836961000
H        7.141338000      3.641188000      0.590395000
H        8.624647000      3.816079000     -0.373308000
H        7.056583000      3.629557000     -1.189915000
H        3.636977000     -7.112828000      0.813799000
H        3.817659000     -8.620100000     -0.110705000
H        3.627348000     -7.074778000     -0.968392000
H        1.650726000     -8.082916000     -2.263128000
H        1.957899000     -9.611031000     -1.396097000
H        0.328909000     -8.896277000     -1.388356000
H        0.341171000     -8.944581000      1.194336000
H        1.968615000     -9.662605000      1.155576000
H        1.674456000     -8.169579000      2.086085000
H       -7.141394000     -3.641162000      0.588713000
H       -8.625322000     -3.814758000     -0.374294000
H       -7.057750000     -3.627720000     -1.191627000
H       -8.026768000     -1.646176000     -2.507242000
H       -9.577708000     -1.948036000     -1.679684000
H       -8.856354000     -0.322420000     -1.651290000
H       -8.970101000     -0.340377000      0.931343000
H       -9.694591000     -1.963894000      0.868014000
H       -8.224712000     -1.680224000      1.837873000
O        0.648868000      0.003306000      2.467393000
O       -0.648397000     -0.013476000      2.458234000
108
MntbuPc_O2H_MeCNsolv_S_fivehalves_C_1_optfreq    E = -3729.185025
Mn       0.024884000      0.005377000     -0.186111000
N       -1.353709000     -1.409409000     -0.139252000
N        1.434484000     -1.372605000     -0.129544000
N        1.396628000      1.417476000     -0.123180000
N       -1.395566000      1.373871000     -0.135831000
N        0.067716000     -3.369079000     -0.113754000
N        3.394056000      0.049687000     -0.125866000
N       -0.027620000      3.372873000     -0.104362000
N       -3.353946000     -0.045916000     -0.151572000
C       -2.720561000     -1.203129000     -0.147202000
C       -3.387451000     -2.494078000     -0.133501000
C       -4.735531000     -2.866438000     -0.131246000
C       -5.030819000     -4.226673000     -0.112749000
C       -4.026751000     -5.233264000     -0.095496000
C       -2.682016000     -4.840718000     -0.098479000
C       -2.378570000     -3.476230000     -0.117550000
C       -1.106322000     -2.768906000     -0.123848000
C        1.226120000     -2.738505000     -0.117523000
C        2.516796000     -3.406235000     -0.105188000
C        2.888000000     -4.754456000     -0.088109000
C        4.248120000     -5.050843000     -0.078295000
C        5.255854000     -4.047734000     -0.084536000
C        4.864674000     -2.702791000     -0.101810000
C        3.500312000     -2.398011000     -0.112264000
C        2.794590000     -1.125247000     -0.126894000
C        2.763414000      1.208537000     -0.121798000
C        3.430176000      2.499377000     -0.103697000
C        4.778429000      2.871346000     -0.093813000
C        5.074130000      4.231399000     -0.074207000
C        4.070350000      5.238433000     -0.063113000
C        2.725359000      4.846580000     -0.072942000
C        2.421200000      3.482410000     -0.093253000
C        1.148422000      2.775834000     -0.107615000
C       -1.185767000      2.740499000     -0.117634000
C       -2.475986000      3.409120000     -0.113087000
C       -2.846284000      4.757697000     -0.095471000
C       -4.206135000      5.055164000     -0.097066000
C       -5.214459000      4.052792000     -0.115252000
C       -4.824131000      2.707511000     -0.131898000
C       -3.460063000      2.401801000     -0.130908000
C       -2.754724000      1.128485000     -0.144642000
H       -5.551884000      1.897810000     -0.145413000
H       -2.094631000      5.549296000     -0.080947000
H        1.914750000      5.573400000     -0.064723000
H        5.571081000      2.120710000     -0.101333000
H        5.591861000     -1.892468000     -0.106452000
H        2.136974000     -5.546752000     -0.081976000
H        6.123146000      4.532053000     -0.066677000
H        4.548147000     -6.099982000     -0.064379000
H       -1.871006000     -5.567033000     -0.085494000
H       -5.528439000     -2.116124000     -0.143102000
H       -6.079746000     -4.527759000     -0.110799000
H       -4.505538000      6.104483000     -0.083578000
C       -6.689269000      4.478315000     -0.116088000
C        4.494038000      6.713558000     -0.040762000
C        6.730867000     -4.472198000     -0.070846000
C       -4.449960000     -6.708595000     -0.074179000
C       -6.965244000      5.343153000     -1.363857000
C       -6.978557000      5.303043000      1.155536000
C       -7.638160000      3.271676000     -0.140242000
C        5.340068000      7.015561000     -1.295367000
C        5.337194000      6.978563000      1.224066000
C        3.286113000      7.661049000     -0.028151000
C        7.020759000     -5.334552000     -1.317139000
C        7.007169000     -5.298992000      1.202351000
C        7.678935000     -3.264761000     -0.082613000
C       -5.288356000     -7.012168000     -1.333502000
C       -5.300491000     -6.972906000      1.185826000
C       -3.241699000     -7.655501000     -0.053368000
H       -6.360922000      6.212540000      1.203653000
H       -8.035610000      5.613942000      1.171441000
H       -6.783220000      4.709197000      2.062823000
H       -7.503544000      2.627042000      0.742154000
H       -8.681207000      3.623867000     -0.140277000
H       -7.493991000      2.655142000     -1.041013000
H       -6.760521000      4.778337000     -2.287465000
H       -8.022046000      5.654878000     -1.380908000
H       -6.347035000      6.253405000     -1.376663000
H        4.761933000      6.828509000     -2.214461000
H        5.650272000      8.072940000     -1.295842000
H        6.250735000      6.398987000     -1.333836000
H        6.248165000      6.361677000      1.246257000
H        5.646812000      8.035609000      1.256576000
H        4.757176000      6.764002000      2.135941000
H        2.654375000      7.507499000      0.860445000
H        3.637146000      8.704354000     -0.011899000
H        2.656872000      7.534553000     -0.922778000
H        7.534610000     -2.622091000      0.799670000
H        8.722202000     -3.616148000     -0.072492000
H        7.543652000     -2.646470000     -0.983565000
H        6.825312000     -4.768296000     -2.241872000
H        8.077957000     -5.645328000     -1.323560000
H        6.403550000     -6.245333000     -1.338071000
H        6.389254000     -6.208687000      1.242555000
H        8.064067000     -5.609705000      1.228661000
H        6.802315000     -4.706692000      2.108539000
H       -2.615363000     -7.500738000      0.838845000
H       -3.592303000     -8.698972000     -0.038176000
H       -2.607149000     -7.529593000     -0.944310000
H       -4.704879000     -6.825554000     -2.249304000
H       -5.598061000     -8.069698000     -1.334989000
H       -6.199066000     -6.396016000     -1.377850000
H       -6.211797000     -6.356343000      1.202181000
H       -5.609961000     -8.030029000      1.217427000
H       -4.725962000     -6.757416000      2.100964000
O        0.096169000      0.000886000      2.186030000
O       -1.087272000     -0.124215000      2.730152000
H       -0.938741000     -0.110918000      3.709447000
108
MntbuPc_O2H_MeCNsolv_S_2_C_0_optfreq    E = -3596.677888
Mn      -0.023351000     -0.002970000      0.251603000
N        0.958693000      1.707039000     -0.025683000
N       -1.740680000      0.983164000      0.005955000
N       -1.020472000     -1.714355000     -0.005740000
N        1.683277000     -0.994629000     -0.032336000
N       -0.900969000      3.251595000     -0.022293000
N       -3.287297000     -0.875631000     -0.031030000
N        0.841209000     -3.260125000     -0.035565000
N        3.225544000      0.866928000     -0.073934000
C        2.327628000      1.835272000     -0.061980000
C        2.664274000      3.253938000     -0.098150000
C        3.877873000      3.945355000     -0.150460000
C        3.832184000      5.337731000     -0.182717000
C        2.613600000      6.067443000     -0.167605000
C        1.406856000      5.356042000     -0.117431000
C        1.446639000      3.959774000     -0.082138000
C        0.386856000      2.956527000     -0.036702000
C       -1.870400000      2.353583000     -0.013525000
C       -3.287939000      2.690579000     -0.046953000
C       -3.978824000      3.905687000     -0.079930000
C       -5.370779000      3.861186000     -0.115393000
C       -6.100816000      2.642365000     -0.122563000
C       -5.390129000      1.434630000     -0.093274000
C       -3.993807000      1.472852000     -0.054305000
C       -2.991597000      0.411864000     -0.022335000
C       -2.389444000     -1.845588000     -0.030576000
C       -2.724859000     -3.263992000     -0.066102000
C       -3.938327000     -3.957081000     -0.105155000
C       -3.891091000     -5.349161000     -0.138356000
C       -2.671195000     -6.077404000     -0.136790000
C       -1.465121000     -5.364609000     -0.100466000
C       -1.505904000     -3.968068000     -0.063306000
C       -0.446628000     -2.964748000     -0.028105000
C        1.812153000     -2.363642000     -0.045020000
C        3.230344000     -2.700245000     -0.082124000
C        3.922400000     -3.914411000     -0.115687000
C        5.314344000     -3.868523000     -0.157460000
C        6.042923000     -2.649128000     -0.169869000
C        5.330894000     -1.442082000     -0.137673000
C        3.934983000     -1.481426000     -0.092314000
C        2.931408000     -0.421036000     -0.060682000
H        5.836864000     -0.477965000     -0.147338000
H        3.389746000     -4.867569000     -0.109716000
H       -0.500568000     -5.869841000     -0.099658000
H       -4.891864000     -3.425119000     -0.109155000
H       -5.897130000      0.471047000     -0.099485000
H       -3.444968000      4.858162000     -0.076949000
H       -4.834219000     -5.897895000     -0.167077000
H       -5.917987000      4.805325000     -0.138779000
H        0.443007000      5.862479000     -0.105619000
H        4.830618000      3.412152000     -0.165123000
H        4.775645000      5.885214000     -0.221951000
H        5.862404000     -4.812122000     -0.182690000
C        7.577210000     -2.693445000     -0.221397000
C       -2.714606000     -7.612107000     -0.176791000
C       -7.635357000      2.688495000     -0.163820000
C        2.658443000      7.602033000     -0.209966000
C        8.020253000     -3.423847000     -1.506409000
C        8.106410000     -3.455443000      1.011573000
C        8.194924000     -1.287662000     -0.224606000
C       -3.436240000     -8.065909000     -1.462945000
C       -3.484440000     -8.131773000      1.055393000
C       -1.308552000     -8.229112000     -0.165710000
C       -8.086619000      3.418786000     -1.445989000
C       -8.154856000      3.451724000      1.072567000
C       -8.254860000      1.283484000     -0.161836000
C        3.363443000      8.052930000     -1.506372000
C        3.445391000      8.122524000      1.010951000
C        1.253448000      8.220848000     -0.181002000
H        7.738899000     -4.492285000      1.042585000
H        9.207733000     -3.490754000      0.990821000
H        7.798465000     -2.956541000      1.944514000
H        7.932149000     -0.722395000      0.682978000
H        9.292416000     -1.367779000     -0.261478000
H        7.874038000     -0.700683000     -1.099110000
H        7.652901000     -2.899820000     -2.403389000
H        9.120370000     -3.462523000     -1.560108000
H        7.646552000     -4.458397000     -1.539845000
H       -2.906457000     -7.705576000     -2.359391000
H       -3.474103000     -9.166447000     -1.508003000
H       -4.470741000     -7.693073000     -1.506297000
H       -4.521589000     -7.764441000      1.076665000
H       -3.519218000     -9.233253000      1.043329000
H       -2.991823000     -7.816027000      1.989059000
H       -0.749553000     -7.959012000      0.743607000
H       -1.387878000     -9.326907000     -0.194571000
H       -0.715822000     -7.914731000     -1.038708000
H       -7.986593000      0.718551000      0.744340000
H       -9.352480000      1.364990000     -0.191198000
H       -7.940763000      0.695473000     -1.038112000
H       -7.726276000      2.893898000     -2.345304000
H       -9.187047000      3.458696000     -1.491858000
H       -7.712050000      4.452915000     -1.482602000
H       -7.785967000      4.488158000      1.100423000
H       -9.256269000      3.488212000      1.059718000
H       -7.840680000      2.952979000      2.003496000
H        0.706062000      7.952121000      0.735749000
H        1.333761000      9.318519000     -0.211795000
H        0.648928000      7.906593000     -1.045925000
H        2.821104000      7.692181000     -2.395113000
H        3.402453000      9.153345000     -1.553543000
H        4.396652000      7.678280000     -1.563017000
H        4.482532000      7.754599000      1.018333000
H        3.480729000      9.223964000      0.997091000
H        2.965433000      7.808186000      1.951646000
O       -0.000804000     -0.101343000      2.223366000
O        1.289916000      0.375274000      2.664086000
H        1.713374000     -0.451228000      2.952272000
114
MntbuPc_O2_Cl2AcO_MeCNsolv_S_fivehalves_C_m1_optfreq    E = -4743.46953607
Mn      0.215442   -0.008535   -0.460775
N       2.155998    0.378743   -0.312445
N       0.617300   -1.950173   -0.439365
N      -1.727779   -0.393710   -0.531876
N      -0.186479    1.937334   -0.508557
N       3.025479   -1.873982   -0.243324
N      -1.641940   -2.810358   -0.566067
N      -2.600941    1.857746   -0.584757
N       2.071274    2.796036   -0.348868
C       2.705394    1.638161   -0.288407
C       4.157532    1.511925   -0.183899
C       5.193930    2.447193   -0.121588
C       6.500410    1.969916   -0.025003
C       6.807931    0.584709    0.011020
C       5.754075   -0.338640   -0.053122
C       4.442586    0.133536   -0.149257
C       3.156751   -0.558856   -0.233187
C       1.867912   -2.509221   -0.338100
C       1.729363   -3.961529   -0.344415
C       2.649407   -5.011885   -0.268692
C       2.156749   -6.315120   -0.296057
C       0.770852   -6.611073   -0.394069
C      -0.136441   -5.546002   -0.467707
C       0.350748   -4.235574   -0.443260
C      -0.327618   -2.943317   -0.494823
C      -2.276489   -1.653068   -0.564634
C      -3.732346   -1.526442   -0.608108
C      -4.769286   -2.461816   -0.637272
C      -6.079496   -1.984628   -0.663981
C      -6.388757   -0.599839   -0.663222
C      -5.333027    0.323893   -0.636996
C      -4.019292   -0.148694   -0.609702
C      -2.731170    0.544560   -0.572813
C      -1.440508    2.494815   -0.554156
C      -1.304218    3.946368   -0.539868
C      -2.228995    4.995282   -0.568203
C      -1.739639    6.299135   -0.530283
C      -0.352153    6.597714   -0.462661
C       0.559800    5.534819   -0.431781
C       0.076154    4.223026   -0.470924
C       0.756830    2.931495   -0.443694
H       1.634448    5.703449   -0.377019
H      -3.302095    4.798224   -0.617899
H      -5.512211    1.398131   -0.634365
H      -4.560577   -3.533850   -0.636075
H      -1.210309   -5.712012   -0.541894
H       3.721225   -4.817303   -0.190082
H      -6.895405   -2.709442   -0.684069
H       2.870066   -7.139453   -0.238338
H       5.932475   -1.412792   -0.030316
H       4.986960    3.519269   -0.147996
H       7.315178    2.694648    0.023621
H      -2.456364    7.122186   -0.553047
C       0.095592    8.066714   -0.422820
C      -7.860870   -0.161421   -0.688996
C       0.318853   -8.079141   -0.415274
C       8.276594    0.146403    0.117497
C      -0.506562    8.747999    0.823775
C      -0.404785    8.786580   -1.692466
C       1.623714    8.202441   -0.358970
C      -8.580307   -0.724713    0.554320
C      -8.533224   -0.711415   -1.964166
C      -8.008555    1.366973   -0.683581
C       0.785345   -8.774722    0.880564
C       0.948939   -8.787352   -1.632709
C      -1.207758   -8.211098   -0.513647
C       8.883291    0.712080    1.418542
C       9.059818    0.693770   -1.093985
C       8.423259   -1.381968    0.139012
H      -1.502515    8.766684   -1.769096
H      -0.088609    9.842419   -1.680658
H       0.008221    8.316853   -2.599686
H       2.112085    7.751808   -1.236914
H       1.899007    9.268356   -0.334382
H       2.039748    7.729722    0.544207
H      -0.166553    8.250782    1.746476
H      -0.193034    9.803725    0.869427
H      -1.606857    8.725569    0.811495
H      -8.116162   -0.349737    1.480684
H      -9.638567   -0.416512    0.553521
H      -8.551382   -1.824535    0.580830
H      -8.503507   -1.810936   -2.001173
H      -9.590788   -0.402903   -1.999682
H      -8.035032   -0.326860   -2.868687
H      -7.533841    1.827811   -1.563678
H      -9.076559    1.634538   -0.702215
H      -7.567401    1.818048    0.218750
H      -1.599978   -7.754900   -1.435781
H      -1.486379   -9.276380   -0.523967
H      -1.715467   -7.741544    0.343126
H       0.352105   -8.285202    1.767634
H       0.465399   -9.829489    0.882350
H       1.880927   -8.757030    0.983855
H       2.048678   -8.766707   -1.594414
H       0.633998   -9.843183   -1.664081
H       0.632442   -8.308703   -2.573432
H       8.026905   -1.844643   -0.778113
H       9.488831   -1.649350    0.213859
H       7.905455   -1.831478    1.000457
H       8.338417    0.339891    2.301027
H       9.937029    0.402701    1.512562
H       8.854140    1.812051    1.440080
H       9.033652    1.793205   -1.135690
H      10.116300    0.385198   -1.034574
H       8.644016    0.307349   -2.038452
O      -0.103714   -0.437974   -2.840084
O       0.825917    0.427663   -2.801308
C      -0.695560   -0.503397    2.463243
O       0.099075    0.146432    1.716281
O      -1.095258   -1.658683    2.363772
C      -1.219189    0.395416    3.623585
Cl     -1.753511   -0.537187    5.060098
Cl     -2.584990    1.402491    2.980027
H      -0.451709    1.100621    3.956220
115
MntbuPc_NH_O2_Cl2AcO_MeCNsolv_S_fivehalves_C_0_optfreq    E = -4743.93677931 
Mn     -0.213708   -0.017061   -0.157183
N      -2.163841   -0.321197   -0.128247
N      -0.532087    1.953989   -0.325861
N       1.724390    0.287657   -0.514035
N       0.060972   -1.967374   -0.387431
N      -2.953934    1.970707   -0.114599
N       1.735130    2.669628   -0.550760
N       2.480834   -2.018326   -0.574971
N      -2.226567   -2.739381   -0.182615
C      -2.786346   -1.548050   -0.119559
C      -4.231560   -1.347161   -0.048346
C      -5.308421   -2.236777   -0.019243
C      -6.594579   -1.701400    0.028827
C      -6.839094   -0.303219    0.044222
C      -5.743492    0.572312    0.014360
C      -4.452319    0.040262   -0.030044
C      -3.138693    0.676485   -0.085936
C      -1.777196    2.572944   -0.223259
C      -1.580533    4.000949   -0.267812
C      -2.459526    5.093404   -0.209461
C      -1.923333    6.372081   -0.283359
C      -0.525374    6.618945   -0.416551
C       0.342405    5.527399   -0.474523
C      -0.187033    4.227653   -0.398352
C       0.407445    2.916114   -0.429340
C       2.357696    1.476694   -0.573499
C       3.789229    1.300804   -0.671731
C       4.875108    2.183449   -0.742709
C       6.152907    1.638509   -0.806018
C       6.387915    0.235330   -0.802481
C       5.290974   -0.631789   -0.740979
C       3.999444   -0.096426   -0.675908
C       2.694301   -0.722895   -0.588372
C       1.300182   -2.597295   -0.493328
C       1.088919   -4.032350   -0.487135
C       1.954537   -5.130841   -0.567892
C       1.396992   -6.405494   -0.526807
C      -0.002415   -6.633409   -0.408458
C      -0.853154   -5.525523   -0.328604
C      -0.300032   -4.240061   -0.367721
C      -0.914726   -2.922682   -0.303071
H      -1.932627   -5.636240   -0.235776
H       3.033900   -4.991672   -0.658967
H       5.416000   -1.713434   -0.735005
H       4.731142    3.266772   -0.740763
H       1.418504    5.669858   -0.574436
H      -3.535832    4.939164   -0.108121
H       7.004256    2.319033   -0.855064
H      -2.605801    7.222720   -0.237087
H      -5.874651    1.653338    0.021387
H      -5.146988   -3.316666   -0.035295
H      -7.442538   -2.388006    0.052366
H       2.067574   -7.264837   -0.587944
C      -0.525091   -8.077209   -0.374752
C       7.833954   -0.277026   -0.860297
C      -0.027412    8.070097   -0.484373
C      -8.289063    0.201291    0.088515
C       0.104904   -8.820452    0.821539
C      -0.132785   -8.789646   -1.686019
C      -2.052697   -8.133622   -0.230461
C       8.612299    0.267420    0.355993
C       8.497534    0.221915   -2.160868
C       7.905411   -1.810522   -0.835032
C      -0.404189    8.795033    0.824704
C      -0.694804    8.784902   -1.677755
C       1.495466    8.150772   -0.662493
C      -8.969537   -0.322109    1.370543
C      -9.047509   -0.325922   -1.147632
C      -8.367998    1.734736    0.088074
H       0.958591   -8.819696   -1.825210
H      -0.498892   -9.829272   -1.678723
H      -0.572761   -8.278973   -2.557729
H      -2.562519   -7.640278   -1.072482
H      -2.383159   -9.183783   -0.209733
H      -2.393701   -7.658048    0.702243
H      -0.157274   -8.328826    1.772227
H      -0.263413   -9.858527    0.861092
H       1.202477   -8.857508    0.749741
H       8.153497   -0.069492    1.299439
H       9.652446   -0.096058    0.333029
H       8.641801    1.367469    0.365552
H       8.520871    1.320901   -2.213828
H       9.537234   -0.139097   -2.217959
H       7.957592   -0.150759   -3.046123
H       7.387635   -2.259648   -1.696656
H       8.958096   -2.130702   -0.874726
H       7.464730   -2.225900    0.084476
H       1.825082    7.664177   -1.593773
H       1.805984    9.206030   -0.709754
H       2.032294    7.683657    0.177665
H       0.064160    8.305493    1.693681
H      -0.057651    9.840866    0.793737
H      -1.492643    8.807073    0.987598
H      -1.790904    8.807697   -1.583066
H      -0.342938    9.827426   -1.740426
H      -0.445505    8.283019   -2.626571
H      -7.916243    2.168013   -0.817742
H      -9.422735    2.049357    0.117978
H      -7.864818    2.171587    0.964523
H      -8.443844    0.037318    2.269743
H     -10.011575    0.033573    1.419095
H      -8.988659   -1.421952    1.404377
H      -9.070639   -1.425814   -1.176270
H     -10.089989    0.031452   -1.133613
H      -8.577437    0.029336   -2.078777
C       0.924693    0.574846    2.545354
O       0.056453   -0.108027    1.900742
O       1.356740    1.691515    2.295953
C       1.475990   -0.229456    3.751257
Cl      2.147270    0.814473    5.039272
Cl      2.742832   -1.360522    3.114824
H       0.700343   -0.856998    4.200382
H       2.337502    3.489646   -0.603959
O      -0.186020    0.278909   -3.763691
O      -1.252881   -0.256324   -3.636057
22
Phenazine_S_0_C_0_optfreq    E = -571.258814
C       0.000000    3.578000    0.715000
C       0.000000    2.399000    1.417000
C       0.000000    1.147000    0.725000
C       0.000000    1.147000   -0.725000
C       0.000000    2.399000   -1.417000
C       0.000000    3.578000   -0.715000
C      -0.000000   -1.147000   -0.725000
C      -0.000000   -1.147000    0.725000
C      -0.000000   -2.399000    1.417000
H       0.000000   -2.377000    2.509000
C      -0.000000   -3.578000    0.715000
C      -0.000000   -3.578000   -0.715000
C      -0.000000   -2.399000   -1.417000
H       0.000000    4.532000    1.247000
H       0.000000    2.377000    2.509000
H       0.000000    2.377000   -2.509000
H       0.000000    4.532000   -1.247000
H      -0.000000   -4.532000    1.247000
H      -0.000000   -4.532000   -1.247000
H       0.000000   -2.377000   -2.509000
N      -0.000000   -0.000000   -1.416000
N      -0.000000   -0.000000    1.416000
22
Phenazine_S_half_C_m1_optfreq    E = -571.367175030 
C      -0.000000    3.613000    0.704000
C      -0.000000    2.407000    1.400000
C      -0.000000    1.158000    0.725000
C       0.000000    1.158000   -0.725000
C       0.000000    2.407000   -1.400000
C       0.000000    3.613000   -0.704000
C      -0.000000   -1.158000   -0.725000
C      -0.000000   -1.158000    0.725000
C      -0.000000   -2.407000    1.400000
H      -0.000000   -2.384000    2.494000
C      -0.000000   -3.613000    0.704000
C      -0.000000   -3.613000   -0.704000
C      -0.000000   -2.407000   -1.400000
H      -0.000000    4.560000    1.252000
H       0.000000    2.384000    2.494000
H       0.000000    2.384000   -2.494000
H       0.000000    4.560000   -1.252000
H      -0.000000   -4.560000    1.252000
H      -0.000000   -4.560000   -1.252000
H       0.000000   -2.384000   -2.494000
N       0.000000   -0.000000   -1.435000
N      -0.000000   -0.000000    1.435000
